# Supplementary material for: Experimentally testing and assessing the predictive power of species assembly rules for tropical canopy ants
Source: Ecol Lett. 2015 Jan 27;18(3):254–62. doi: 10.1111/ele.12403 (PMC4342770; doi:10.1111/ele.12403)
Supplement: Supplementary file 2 [file ele0018-0254-sd2.txt]

##########################################################################################################################
############### Function for assessing degree of co-occurrence between species on the basis of a trait
############### Tom M. Fayle 2014
############### "community" is a presence-absence community dataset with sites as columns and species as rows
############### "distances" is a pairwise distance matrix between species for the trait of interest with species in the same order as in "community"
############### "nreps" is the number of null matrices to creare and "nbins" the number of bins to divide the niche axis into
############### Note this requires the package "vegan"
##########################################################################################################################

require(vegan)

trait.cooc.function<-function(community,distances,nreps,nbins){
	sum(community)->total.occ
	nspecies<-length(community[1,])
	nsites<-length(community[,1])
	################# calculate observed co-occurrences between species
	obs<-matrix(ncol=nspecies,nrow=nspecies)
	for (i in 1:nspecies){
		for (j in 1:nspecies){
			obs[i,j]<-sum(community[,i]*community[,j])
				}
			}
	################# divide up these co-occurrences into distance bins
	stack(distances)[,1]->dist.vect
	stack(as.data.frame(obs))[,1]->obs.vect
	bins<-c(0:(nbins))/(nbins)
	bins<-bins*max(distances+0.00001) 
	bins[2]->bin.width
	co.occ.obs<-vector(length=(nbins))
	cells.obs<-vector(length=(nbins))
	co.occ.obs[1]<-sum(subset(obs.vect,(dist.vect>=bins[1])&(dist.vect<bins[2])))
	cells.obs[1]<-length(subset(obs.vect,(dist.vect>=bins[1])&(dist.vect<bins[2])))
	for (b in 2:(nbins)){
		co.occ.obs[b]<-sum(subset(obs.vect,(dist.vect>=bins[b])&(dist.vect<bins[b+1])))+co.occ.obs[b-1]
		cells.obs[b]<-length(subset(obs.vect,(dist.vect>=bins[b])&(dist.vect<bins[b+1])))+cells.obs[b-1]
		}
	species.1<-rep(c(1:nspecies),nspecies)
	species.2<-vector(length=nspecies^2)
	species.comb<-vector(length=nspecies^2)
	for (i in 1:nspecies){
		species.2[((1:nspecies)+((i-1)*nspecies))]<-i
		}
	for (i in 1:(nspecies^2)){
		paste(species.1[i],species.2[i])->species.comb[i]
		}
	################## generate randomised communities with the same row and column sums as the observed community
	rand<-matrix(ncol=nspecies,nrow=nspecies)
	matrices<-vector("list",nreps)
	for (z in 1:nreps){
		communityrand<-commsimulator(community, "quasiswap")
		for (i in 1:nspecies){
			for (j in 1:nspecies){
				rand[i,j]<-sum(communityrand[,i]*communityrand[,j])
				}
			}
		matrices[[z]]<-rand
		}
	co.occ.rand<-matrix(nrow=(nbins),ncol=nreps)
	p.values.aggr<-vector(length=(nbins))
	p.values.segr<-vector(length=(nbins))
	for (v in 1:nreps){
		for (b in 1:(nbins)){
			stack(as.data.frame(matrices[[v]]))[,1]->rand.vect
			co.occ.rand[b,v]<-sum(subset(rand.vect,(dist.vect<bins[b+1])&(dist.vect>=0)))
			}
		}
	co.occ.rand<-(co.occ.rand-total.occ)/2 #removes effect of diagonal co-occurrences and rescales so that we use just the upper triangle, i.e. don't count each co-occurrence twice
	co.occ.obs<-(co.occ.obs-total.occ)/2 #ditto for the observed data
	#################### calculate p-values based on the randomised numbers of co-occurrences (note only segregatory p-values are used here, but aggregatory ones are also available)
	for (b in 1:(nbins)){
		length(co.occ.rand[b,][co.occ.rand[b,]<=co.occ.obs[b]])/nreps->p.values.segr[b]
		length(co.occ.rand[b,][co.occ.rand[b,]>=co.occ.obs[b]])/nreps->p.values.aggr[b]
		}
	################### generate confidence intervals (for segregation only)
	lower.ci.95<-vector(length=(nbins))
	lower.ci.99<-vector(length=(nbins))
	lower.ci.999<-vector(length=(nbins))
	co.occ.rand.ordered<-co.occ.rand
	rowSums(co.occ.rand)/nreps->null.means
	for (b in 1:(nbins)){
		sort(co.occ.rand[b,])->co.occ.rand.ordered[b,]
		co.occ.rand.ordered[b,(ceiling(nreps*0.05))]->lower.ci.95[b]
		co.occ.rand.ordered[b,(ceiling(nreps*0.01))]->lower.ci.99[b]
		co.occ.rand.ordered[b,(ceiling(nreps*0.001))]->lower.ci.999[b]
		}
	lower.ci.95/null.means->lower.ci.95
	lower.ci.99/null.means->lower.ci.99
	lower.ci.999/null.means->lower.ci.999
	##################### return output as a list
	return(list(p.values.segr,co.occ.obs,null.means,lower.ci.95,lower.ci.99,lower.ci.999))
	}

##### testing

setwd("C:\\Users\\Tom\\Dropbox\\Research\\Submitted manuscripts\\Ant assembly rules in ferns\\Ecol letters MS\\SOM")
distances<-read.table(file="Sizes.txt",header=TRUE)
distances<-subset(distances, select = -c(Genus, Species))
community<-read.table(file="Species.txt",header=TRUE)
community<-t(subset(community, select = -c(Species, Genera)))

trait.cooc.function(community,distances,10000,500)->out

##### to plot:

out[[2]]->co.occ.obs
out[[3]]->null.means
out[[4]]->lower.ci.95
out[[5]]->lower.ci.99
out[[6]]->lower.ci.999


y.ax.labs<-c((1:500)/500)*1.37291
plot((co.occ.obs/null.means)~y.ax.labs,pch=20,cex=0.8,xlab="Difference in logged body size",ylab="Observed co-occurrences/mean expected co-occurrences",ylim=c(0.7,1.3),xlim=c(0,0.6))
xx<-c(y.ax.labs,rev(y.ax.labs))
yy <- c(rep(-3, length(lower.ci.95)), rev(lower.ci.95))
polygon(xx, yy, col='light grey',border=NA)
yy <- c(rep(-3, length(lower.ci.99)), rev(lower.ci.99))
polygon(xx, yy, col='grey',border=NA)
yy <- c(rep(-3, length(lower.ci.999)), rev(lower.ci.999))
polygon(xx, yy, col='dark grey',border=NA)
points((co.occ.obs/null.means)~y.ax.labs,pch=20)
box(which="plot")
labels<-c("0.050>P>0.010","0.010>P>0.001","0.001>P")
legend(x=0.4,y=1.3,labels,fill=c("light grey","grey","dark grey"),bty="n",cex=0.9)

abline(h=1,lty=20)
